# Supplementary material for: Effects of nitrogen availability on polymalic acid biosynthesis in the yeast-like fungus Aureobasidium pullulans
Source: Microb Cell Fact. 2016 Aug 22;15(1):146. doi: 10.1186/s12934-016-0547-y (PMC4994417; doi:10.1186/s12934-016-0547-y)
Supplement: Supplementary file 3 — 10.1186/s12934-016-0547-y Numbers of genes in mainly enriched pathways under nitrogen-sufficient conditions. [file 12934_2016_547_MOESM3_ESM.xlsx]

## Sheet: diff
Table S2 Numbers of genes in mainly enriched pathways under nitrogen-sufficient conditions
ID	P-value	FDR	Pathway_definition	Numbers of genes	Seqs_kos_list	Numbers of upregulated genes	Numbers of downregulated genes
ko03010	8.8507e-13	2.43394e-10	Ribosome	78	g1045();g1107();g1137();g1189();g1244();g1317();g1354();g1379();g1615();g20();g204();g2254();g2336();g2345();g2731();g310();g3203();g3206();g3331();g3482();g3605();g3610();g3655();g3694();g4082();g4230();g4267();g4337();g4527();g4551();g4557();g4775();g4786();g4815();g4958();g4961();g5196();g5413();g5456();g5463();g5464();g5526();g5548();g5549();g5784();g5793();g6044();g6110();g6123();g6153();g64…	3	75
ko03050	1.18817e-08	1.63373e-06	Proteasome	30	g1225();g1250();g1755();g1783();g2204();g2257();g2353();g3006();g3177();g3239();g3373();g4185();g4437();g5108();g5444();g5561();g5639();g5789();g5792();g5808();g5814();g6149();g7023();g7348();g7469();g7717();g7881();g8455();g9119();g943();	30	0
ko03008	0.000148182	0.0101875	Ribosome biogenesis in eukaryotes	43	g11();g1100();g1196();g1374();g2096();g2097();g2232();g2682();g307();g359();g3619();g3779();g3808();g3878();g4165();g4259();g4508();g461();g5014();g5022();g5174();g534();g5951();g5957();g6054();g6205();g6466();g6575();g6846();g6977();g7152();g7436();g8266();g8357();g8461();g8532();g8568();g8665();g8827();g9017();g9225();g9289();g9294();	3	40
ko05014	0.00333607	0.152903	Amyotrophic lateral sclerosis (ALS)	10	g2566();g2896();g2929();g5587();g5856();g6439();g6648();g7334();g7414();g8549();	6	4
ko04612	0.0113144	0.388932	Antigen processing and presentation	5	g2119();g5098();g5124();g8982();g9198();	4	1
ko04122	0.0281582	0.713591	Sulfur relay system	7	g1026();g144();g4402();g4456();g7849();g829();g8365();	5	2
ko04146	0.0288389	0.713591	Peroxisome	28	g1459();g1753();g2199();g2382();g2566();g2896();g3079();g3098();g4088();g4421();g4836();g4911();g4949();g5030();g506();g5400();g5815();g5856();g620();g640();g6441();g6470();g7231();g7334();g7898();g8265();g8549();g92();	14	14
ko04145	0.0361463	0.713591	Phagosome	21	g124();g2761();g2801();g2855();g2985();g377();g4689();g5158();g5853();g5920();g6();g646();g6556();g6648();g7324();g8249();g8381();g9198();g9372();g9452();g963();	20	1
ko04966	0.0366848	0.713591	Collecting duct acid secretion	9	g124();g2855();g2985();g4689();g5853();g6();g646();g8249();g963();	9	0
ko05323	0.0389891	0.713591	Rheumatoid arthritis	10	g124();g2855();g2985();g4689();g5853();g5920();g6();g646();g8249();g963();	10	0
ko04721	0.0411143	0.713591	Synaptic vesicle cycle	15	g1212();g124();g1526();g2268();g2855();g2985();g303();g3100();g4689();g5853();g5920();g6();g646();g8249();g963();	13	2
ko05120	0.041215	0.713591	Epithelial cell signaling in Helicobacter pylori infection	12	g124();g2855();g2985();g4689();g5853();g5920();g6();g646();g6648();g7414();g8249();g963();	12	0
ko00910	0.041518	0.713591	Nitrogen metabolism	11	g1053();g1975();g3876();g4936();g4937();g7004();g7488();g7604();g8282();g8807();g8902();	4	7
ko04130	0.0654988	0.918526	SNARE interactions in vesicular transport	12	g3100();g377();g4034();g5158();g5384();g5452();g6827();g7129();g719();g7680();g8843();g9158();	11	1
ko00680	0.0711609	0.918526	Methane metabolism	14	g125();g1416();g1691();g2590();g3751();g4115();g4127();g4879();g5347();g5744();g6636();g766();g8527();g8813();	7	7
ko00520	0.0749483	0.918526	Amino sugar and nucleotide sugar metabolism	25	g1019();g1211();g1991();g2603();g3032();g3336();g365();g3706();g4222();g4963();g4990();g5141();g5297();g5947();g6056();g6534();g660();g688();g7397();g8069();g9009();g9013();g9069();g9257();g9396();	15	10
ko04141	0.0827586	0.918526	Protein processing in endoplasmic reticulum	34	g1510();g1513();g2373();g3072();g3359();g370();g3880();g4215();g4397();g4725();g4744();g4753();g5008();g5028();g5098();g5124();g5409();g5534();g6006();g6058();g6312();g6751();g7405();g7477();g7567();g7622();g7766();g8088();g8381();g8539();g881();g8947();g8982();g9198();	29	5
ko05145	0.0934648	0.918526	Toxoplasmosis	5	g3301();g5098();g6439();g7414();g8982();	2	3
ko00630	0.10079	0.918526	Glyoxylate and dicarboxylate metabolism	18	g1053();g1127();g1687();g2566();g259();g260();g2896();g4393();g4835();g5347();g5400();g5772();g5856();g7334();g7604();g8527();g8549();g92();	11	7
ko00590	0.104358	0.918526	Arachidonic acid metabolism	5	g2542();g3944();g504();g6844();g6939();	3	2
ko04971	0.104358	0.918526	Gastric acid secretion	5	g2782();g2874();g52();g6634();g723();	3	2
ko05133	0.104358	0.918526	Pertussis	5	g2874();g6634();g7414();g8235();g9452();	4	1
ko04970	0.104358	0.918526	Salivary secretion	5	g2782();g2874();g52();g6634();g723();	3	2
ko04727	0.106615	0.918526	GABAergic synapse	9	g1053();g1526();g1752();g2268();g2782();g3055();g3776();g7260();g8873();	6	3
ko00062	0.108694	0.918526	Fatty acid elongation	6	g3966();g4114();g4620();g4839();g764();g9183();	4	2
ko04978	0.109636	0.918526	Mineral absorption	7	g3534();g52();g551();g5684();g6653();g723();g9443();	2	5
